# Supplementary material for: Resistant Rhodococcus for Biodegradation of Diesel Fuel at High Concentration and Low Temperature
Source: Microorganisms. 2024 Dec 17;12(12):2605. doi: 10.3390/microorganisms12122605 (PMC11676119; doi:10.3390/microorganisms12122605)
Supplement: Supplementary file 1 [file microorganisms-12-02605-s001.zip]

Archive with 1 entries (1 files):
- microorganisms-3356157-supplementary.pdf
